# Supplementary material for: Hippocampal and Retrosplenial Goal Distance Coding After Long-term Consolidation of a Real-World Environment
Source: Cereb Cortex. 2019 Feb 20;29(6):2748–58. doi: 10.1093/cercor/bhz044 (PMC6519689; doi:10.1093/cercor/bhz044)
Supplement: Supplementary Data [file bhz044_supplement_materials.zip]

Archive with 2 entries (2 files):
- bhz044_Table_S4_whole_brain_results.xlsx
- bhz044_PATAI_CC_SuppMat.pdf
