# Supplementary material for: Hippocampal and Retrosplenial Goal Distance Coding After Long-term Consolidation of a Real-World Environment
Source: Cereb Cortex. 2019 Feb 20;29(6):2748–58. doi: 10.1093/cercor/bhz044 (PMC6519689; doi:10.1093/cercor/bhz044)
Supplement: Supplementary Data [file bhz044_supplement_materials.zip › bhz044_Table_S4_whole_brain_results.xlsx]

## Sheet: legend
LEGEND
SVC	small volume correction
IES	inverse efficiency (RT/accuracy)
PD	path distance
EGD	egocentric goal direction
ED	Euclidian distance
+ ve'	positive correlation
- ve'	negative correlation
n or nav	navigation condition
c or con	control (follow condition)
reported voxels at p=0.001 uncorrected (min 5 contiguous voxels)
SVC* p<0.05;SVC** p<0.001
hippocampal SVC done with an anatomical right mid-posterior mask
RSC SVC done with anatomical mask

## Sheet: categorical
	Area	Laterality	x	y	z	Cluster size	Z-score	Correction
categorical (corrected for IES)
Travel remote n>c	superior frontal sulcus	R	24	34	40	46	4.22
	retrosplenial cortex (ant calcarine sulcus)	R	12	-50	18	23	4.06
	cerebellum	L	-6	-80	-22	16	3.98
	anterior calcarine sulcus	R	22	-54	16	15	3.92
	superior frontal sulcus	R	36	6	60	34	3.63
	vertical ramus of lateral fissure	R	50	20	16	5	3.59
	precuneus	L	-6	-60	42	16	3.55	SVC (10 mm sphere)
	precuneus	R	8	-60	48	8	3.41	SVC (10 mm sphere)
	inferior frontal sulcus	R	40	32	22	10	3.46
	parieto-occipital fissure	L	-16	-58	12	7	3.3
	superior frontal sulcus	L	-22	10	52	6	3.28
	angular gyrus	R	46	-68	36	9	3.25
Travel recent n>c	cingulate sulcus	L	-10	18	42	5	3.49
	cerebellum	L	-10	66	-30	5	3.42
Travel remote> recent (nav)	brainstem	L	-8	-24	-18	6	3.95
	middle temporal gyrus	L	-54	-22	-14	15	3.88
	frontal operculum	R	34	8	0	6	3.73
	circular insualar sulcus	L	-36	-10	-6	10	3.73
	inferior temporal sulcus	R	52	-6	-26	11	3.64
	frontal operculum	R	58	16	0	7	3.51
	lateral orbital sulcus	R	46	30	-6	7	3.49
	caudate	L	-12	14	2	9	3.48
	angular gyrus	L	-56	-54	34	10	3.42
	retrosplenial cortex (ant calcarine sulcus)	R	6	-46	18	8	3.41	SVC*
New Goal Event remote n>c	cuneus	R	4	-76	26	3066	6.79
	postcentral gyrus	L	-50	-30	54	970	5.75
	intraparietal sulcus	R	50	-46	46	870	5.17
	middle frontal gyrus	R	42	16	50	59	5.02
	subcentral gyrus	L	-50	-20	24	223	4.8
	cingulate sulcus	R	12	28	38	60	4.3
	superior frontal gyrus	R	16	22	58	85	4.25
	cerebellum	R	20	-48	-26	42	4.13
	globus pallidus,pars lateralis	L	-26	-4	-8	18	4.11
	cerebellum	R	14	-66	-52	61	4.09
	superior frontal sulcus	R	28	52	24	14	3.87
	retrosplenial cortex (ant calcarine sulcus)	R	6	-42	6	44	3.75	SVC*
	lateral orbital gyrus	R	36	62	0	34	3.69
	supramarginal gyrus	L	-54	-48	32	21	3.67
	circular insular sulcus	R	44	2	14	14	3.62
	cerebellum	L	-42	-64	-40	21	3.59
	brainstem	R	10	-14	-16	5	3.47
	precuneus	L	-6	-46	50	6	3.43	SVC (10 mm sphere)
	precuneus	R	2	-50	48	14	3.33
	cingulate sulcus	L	-8	-6	50	8	3.67
New Goal Event recent n>c	circular insular sulcus	L	-40	-4	16	37	4.1
	putamen	L	-18	10	-4	12	3.94
New Goal Event remote> recent (nav)	circular insular sulcus	L	-40	18	4	7	3.36
	angular gyrus	R	50	-70	30	8	3.84
Decision Point remote n>c	parieto-occipital fissure	L	-2	-78	28	1581	5.38
	central sulcus	L	-52	-28	52	130	4.44
	lateral fissure	L	-54	-20	24	147	4.4
	circular insular sulcus	L	-44	-2	10	81	3.94
	cerebellum	L	-36	-58	-46	11	3.89
	globus pallidus, pars medialis	L	-20	-4	-4	21	3.89
	cerebellum	R	28	-54	-50	11	3.72
	frontal operculum	L	-56	6	6	43	3.64
	precuneus	R	6	-66	50	8	3.32
Decision Point recent n>c	circular insular sulcus	L	-36	2	4	12	3.62
	putamen	L	-22	2	10	6	3.3
Decision Point remote>recent (nav)	cingulate sulcus	R	8	30	36	29	3.99	SVC (10 mm sphere)
	cuneus	R	4	-60	12	56	3.66
	inferior frontal sulcus	L	-42	28	24	13	3.52
Detours remote n>c	lateral occipital sulcus	L	-44	-54	-14	287	5.49
	circular insular sulcus	L	-38	-2	14	65	4.84
	putamen	L	-30	-6	0	47	4.47
	cerebellum	R	22	-48	-20	166	4.41
	thalamus	L	-18	-10	12	14	4.06
	precuneus	R	6	-64	46	79	3.97	SVC (10 mm sphere)
	inferior frontal gyrus	L	-36	38	10	81	3.88
	inferior frontal sulcus	L	-38	24	32	6	3.67
	intraparietal sulcus	L	-30	-64	40	44	3.66
	cingulate sulcus	L	-2	-8	54	16	3.64
	cerebellum	L	-30	-50	-30	21	3.58
	circular insular sulcus	R	36	4	12	6	3.31
Detours recent n>c	central sulcus	L	-44	-30	54	165	4.76
	cerebellum	R	22	-52	-20	108	4.61
	intraparietal sulcus	L	-52	-22	36	12	4.2
	circular insular sulcus	L	-48	-2	14	19	3.82
	putamen	R	24	18	0	7	3.79
	putamen	L	-28	-4	4	13	3.68
	inferior frontal sulcus	L	-38	22	26	10	3.65
	lateral occipital sulcus	L	-40	-64	-12	28	3.58
Detours remote>recent (nav)	precuneus	R	8	-54	54	11	3.31
	precuneus	L	-8	-58	52	6	3.25
Session remote n>c	superior frontal sulcus	R	30	2	50	41	3.97
	cerebellum	R	12	-76	-42	30	3.95
	cerebellum	L	-26	-72	-48	16	3.9
	anterior calcarine sulcus	L	-16	-48	-4	14	3.46
	superior temporal gyrus	R	52	14	-16	7	3.41
	superior frontal sulcus	R	32	32	48	5	3.35
Session recent n>c	cerebellum	R	32	-70	-34	26	4.51
	posterior parietal cortex	R	42	-70	40	157	3.95
	superior temporal sulcus	R	58	-40	-6	78	3.91
	superior frontal sulcus	L	-24	-2	46	11	3.88
	lateral orbital gyrus	R	46	44	-2	40	3.79
	cerebellum	L	-12	-66	-28	6	3.77
	anterior calcarine sulcus/retrosplenial cortex	L	-14	-56	18	21	3.76
	putamen	L	-30	-2	-8	18	3.72
	superior frontal sulcus	R	30	16	54	30	3.62
	inferior frontal sulcus	R	36	18	38	18	3.61
	posterior parietal cortex	L	-30	-78	44	41	3.61
	precuneus		0	-68	44	15	3.5
Session remote>recent (nav)	hippocampus	L	-20	-36	0	10	3.55	SVC*
	inferior frontal gyrus	L	-32	44	18	65	4.47
	circular insular sulcus	L	-38	-2	0	65	3.18
	circular insular sulcus	R	44	-6	-2	45	3.1
	lateral occipital sulcus	R	30	-84	8	123	3.41
	parieto-occipital fissure	L	-14	-60	6	18	3.18
Session recent>remote (nav)	ns
remote (n>c) - recent (n>c)	superior frontal sulcus	R	34	4	52	76	4.8
over all events (as listed above)	intraparietal sulcus	R	44	-44	40	15	3.86
	postcentral gyrus	R	50	-22	58	18	3.83
	precuneus	R	10	-60	52	61	3.71	SVC (10 mm sphere)
	cerebellum	R	20	-50	-28	9	3.61
	superior frontal gyrus	R	26	12	64	21	3.58

## Sheet: parametric PD
	Area	Laterality	x	y	z	Cluster size	Z-score	Correction
path distance (parametric)
Decision Points +ve correlation	frontal sup sulcus	L	-22	26	42	46	3.85
recent_nav	inferior temporal gyrus	L	-52	-18	-22	18	3.8
(includes IES)	mid hippocampus	R	26	-20	-10	77	3.74	SVC*
	frontal mid gyrus	L	-34	40	36	7	3.74
	parieto-occ fissure	L	-12	-68	20	16	3.72
	anterior orbital gyrus	L	-26	40	-14	9	3.61
	parieto-occ sulcus	L	-4	-70	20	8	3.29
specificity: recent nav>con	n/a
Decision Points +ve correlation	superior temporal sulcus	R	54	-10	-8	6	3.6
weighted	lateral-occipital sulcus	L	-48	-76	6	5	3.43
(includes IES)	mid hippocampus (only at p<0.005 uncorr)	R	26	-18	-8	48	3.42
	posterior hippocampus (only at p<0.005 uncorr)	L	-32	-32	-4	8	2.87
TRAVEL -ve correlation	lateral-occipital sulcus	R	46	-66	-4	22	3.83
recent_nav	cingulate sulcus	L	-4	-22	48	14	3.68
	ventral lateral thalamus	L	-16	-16	4	7	3.6
	hippocampus (only at p<0.005 uncorr)	R	26	-28	-12	15	3.49	SVC*
specificity: recent nav>con	hippocampus (only at p<0.005 uncorr)	R	32	-18	-16	5	3.13	SVC (p=0.097)
TRAVEL -ve correlation	hippocampus	R	24	-28	-12	9	3.99	SVC*
weighted	brainstem	L	2	34	18	15	3.91
	ventral lateral thalamus	L	-16	-18	4	7	3.39
	pre central gyrus	L	-24	-18	68	6	3.38
TRAVEL +ve correlation	retrosplenial cortex (ant calcarine sulcus)	L	-10	-52	6	26	4.61	SVC*
remote_nav	angular gyrus	R	50	-72	26	24	4.01
	retrosplenial cortex (ant calcarine sulcus)	R	10	-50	12	26	3.98	SVC*
	angular gyrus	L	-40	-78	28	24	3.69
	cerebellum	L	-32	-70	-52	13	3.59
	retrosplenial cortex (ant calcarine sulcus)	R	10	-42	4	7	3.53	SVC*
specificity: remote nav>con	retrosplenial cortex (ant calcarine sulcus)	L	-6	-50	8	17	2.82	n.s.
TRAVEL +ve correlation	fusiform gyrus	L	-42	-48	-18	10	3.99
weighted	mPFC (cingulate sulcus)	L	-10	50	12	10	3.93
	central sulcus	R	38	-20	46	9	3.9
	retrosplenial cortex (ant calcarine sulcus)	L	-10	-52	6	6	3.83	SVC (p=0.083)
	cerebellum	L	-30	-68	-52	15	3.83
	cerebellum	L	-10	-82	-26	5	3.69
	inf frontal sulcus	R	40	18	32	6	3.44
	inf frontal sulcus	L	-46	10	30	5	3.28
CONTROL GLMs for PD analysis
Decision Points +ve correlation
recent_nav
HIPPOCAMPUS
PD+ED (Euclidian distance)	mid hippocampus	R	26	-20	-10	79	3.78	SVC*
Cropped - Long distances removed (25% of total)	n/a
Cropped - random distances removed (25% of total)	mid hippocampus	R	26	-18	-12	73	3.85	SVC*
ED only	mid hippocampus	R	30	-22	-14	8	3.15	SVC (p=0.079)
modeleed with 0s stick function	anterior hippocamus	R	34	-16	-18	36	4.34	SVC*
TRAVEL -ve correlation
recent_nav
HIPPOCAMPUS
PD+ED (Euclidian distance)	posterior hippocampus	R	26	-28	-12	16	3.45	SVC*
Cropped - Long distances removed (25% of total)	n/a
Cropped - random distances removed (25% of total)	posterior hippocampus	R	26	-26	-12	12	3.33	SVC (p=0.058)
Midpoints only	mid hippocampus	R	26	-28	-12	35	3.26	SVC (p=0.069;
New Street Entry only	n/a							mid mask only: p=0.03)
Dead Ahead Goals	n/a
Few Turns	posterior hippocampus	R	22	-30	-12	13	3.17
Many Turns	n/a
#Upcoming Turns	n/a
ED only	n/a
TRAVEL +ve correlation
remote_nav
RETROSPLENIAL CORTEX
PD+ED (Euclidian distance)	retrosplenial cortex (ant calcarine sulcus)	L+R	10	-50	12	161	3.93	SVC*
Cropped - Long distances removed (25% of total)	n/a
Cropped - random distances removed (25% of total)	retrosplenial cortex (ant calcarine sulcus)	L+R	10	-50	12	44	3.77	SVC*
Midpoints only	n/a
New Street Entry only	n/a
Dead Ahead Goals	n/a
Few Turns	retrosplenial cortex (ant calcarine sulcus)	R	12	-50	-10	9	2.19
Many Turns	retrosplenial cortex (ant calcarine sulcus)	R	6	-54	12	309	4.1
#Upcoming Turns	n/a
ED only	n/a
PD+EGD	retrosplenial cortex (ant calcarine sulcus)	R	8	-50	10	13	4.32	SVC*
HIPPOCAMPUS
Many Turns	posterior hippocampus	R	24	-22	-14	59	3.51	SVC*

## Sheet: parametric EGD
	Area	Laterality	x	y	z	Cluster size	Z-score	Correction
egocentric goal direction (parametric)
TRAVEL -ve correlation
recent_nav	fusiform gyrus	L	-24	-72	-6	175	4.23
	fusiform gyrus	R	22	-48	12	284	4.03
	superior occipital sulcus	L	-30	-86	18	54	3.98
	superior temporal sulcus	R	60	-18	-12	55	3.91
	superior temporal sulcus	L	-50	-68	20	189	3.87
	cuneus	R	12	-86	10	30	3.56
	cingulate sulcus, marginal segment	R	10	-38	62	27	3.46
	cingulate sulcus	L	-10	-20	44	14	3.4
	superior frontal gyrus	R	8	-14	68	18	3.38
	superior occipital sulcus	L	40	-72	10	29	3.3
	hippocampus	R	34	-28	-12	14	3.29	SVC(mid mask
	superior precentral sulcus	R	46	0	48	18	3.2	only : p=0.027)
	inferior frontal sulcus	R	42	20	26	23	2.93
TRAVEL +ve correlation
remote_nav	intraparietal sulcus	L	-36	-58	40	207	3.98
	subparietal sulcus	L	-16	-60	30	135	3.86
	precuneus	R	4	-46	44	180	3.84
	calcarine sulcus	L	-18	-88	0	128	3.71
	thalamus	R	18	-16	8	10	3.44
	retrosplenial cortex (ant calcarine sulcus)	R	10	-50	10	72	3.23
	parahippocampal gyrus	L	-26	-34	-22	17	3.16
	intraparietal sulcus	R	32	-54	40	31	3.15
	calcarine sulcus	R	30	-88	-2	14	3.14
	paracentral sulcus	L	-20	-32	62	10	3.06
when EGD with PD added (control)	n/a
egocentric goal direction x path distance (parametric)
after Howard et al 2014
Decision Point +ve correlation
recent_nav	middle frontal gyrus	R	40	34	42	62	4.49
	middle frontal gyrus	L	-36	40	36	63	4.25
	parieto-occipital fissure	L	-12	-68	20	256	3.97
	mid hippocampus (only at p<0.005 uncorr)	R	26	-32	-14	85	3.95	SVC(mid mask
	lingual gyrus	L	-10	-82	-10	35	3.54	only : p=0.047)
	circular insular sulcus	R	40	-18	24	40	3.44
Decision Point -ve correlation	medial prefrontal cortex	L	-12	56	-4	41	4.19
remote_nav	circular insular sulcus	R	36	-18	14	28	4.07
	circular insular sulcus	L	-58	-4	14	24	3.6
	inferior frontal gyrus	R	52	32	2	6	3.55
	posterior cingulate cortex	R	4	-52	26	14	3.47
	anterior cingulate cortex	R	4	8	28	9	3.35

## Sheet: planning scores
	Area	Laterality	x	y	z	Cluster size	Z-score	Correction
planning scores (categorical [corrected for IES])
Travel remote (nav)
+ ve correlation	posterior hippocampus (only at p<0.005 uncorr)	R	34	-22	-16	9	3.49	SVC*
- ve correlation	n/a
Travel recent (nav)
+ ve correlation	n/a
- ve correlation	parieto-occipital fissure	L	-18	-68	4	16	3.75
	superior temporal sulcus	L	-54	-44	4	25	3.72
	cingulate		0	14	32	47	3.71
	anterior orbital gyrus	R	32	38	-16	9	3.63
Decision Point remote (nav)
+ ve correlation	posterior hippocampus	R	28	-36	-6	31	3.63	SCV*
	circular insular sulcus	L	-48	-8	16	32	4.63
- ve correlation	n/a
Decision Point recent (nav)
+ ve correlation	n/a
- ve correlation	n/a
mapping scores (path distance [parametric])
TRAVEL recent nav + ve correlation	mid hippocampus	R	28	-28	-10	30	3.68	SVC*
	thalmus	L	-6	-12	2	18	4.91
	circular insular sulcus	R	42	-24	14	40	4.58
	frontopolar gyrus	L	-4	60	-14	12	4.3
	superior frontal gyrus	R	6	50	36	43	4.08
	superior temporal sulcus	R	52	-46	2	69	4
	cingulate sulcus	L	-2	32	10	41	3.98
	inferior frontal gyrus	R	50	30	-8	10	3.95
	lateral occipital sulcus	R	54	-68	0	19	3.73
	superior temporal sulcus	L	-48	-34	12	10	3.57
	inferior frontal sulcus	L	-38	24	38	14	3.55
	central sulcus	L	-44	-16	56	17	3.5
	precuneus	R	8	-48	30	6	3.48
